# Supplementary material for: The Construction of Polycyclic Pyridones via Ring-Opening Transformations of 3-hydroxy-3,4-dihydropyrido[2,1-c][1,4]oxazine-1,8-diones
Source: Molecules. 2023 Jan 28;28(3):1285. doi: 10.3390/molecules28031285 (PMC9921744; doi:10.3390/molecules28031285)
Supplement: Supplementary file 1 [file molecules-28-01285-s001.zip]

Archive with 1 entries (1 files):
- molecules-2168638-supplementary.pdf
